# Supplementary material for: Litter Management Strategies and Their Impact on the Environmental and Respiratory Microbiome Might Influence Health in Poultry
Source: Microorganisms. 2022 Apr 22;10(5):878. doi: 10.3390/microorganisms10050878 (PMC9144224; doi:10.3390/microorganisms10050878)
Supplement: Supplementary file 1 [file microorganisms-10-00878-s001.zip]

Archive with 1 entries (1 files):
- microorganisms-1678894-supplementary.pdf
